# Supplementary material for: Palmitic Acid Inhibits the Growth and Metastasis of Gastric Cancer by Blocking the STAT3 Signaling Pathway
Source: Cancers (Basel). 2023 Jan 6;15(2):388. doi: 10.3390/cancers15020388 (PMC9856364; doi:10.3390/cancers15020388)
Supplement: Supplementary file 1 [file cancers-15-00388-s001.zip]

Archive with 6 entries (6 files):
- Fig S2  WB  .pdf
- Fig S3C WB.pdf
- Fig S4A WB.pdf
- Fig S4B WB.pdf
- Fig S4D WB.pdf
- Fig S4E WB.pdf
